# Supplementary material for: A Dyadic Approach to Cancer Care: Examining the Feasibility and Preliminary Effectiveness of a Partner-Based Exercise Intervention for Caregivers and Their Care Recipients
Source: Int J Environ Res Public Health. 2025 Dec 31;23(1):56. doi: 10.3390/ijerph23010056 (PMC12840962; doi:10.3390/ijerph23010056)
Supplement: Supplementary file 1 [file ijerph-23-00056-s001.zip]

Archive with 1 entries (1 files):
- ijerph-4024155-supplementary.pdf
